# Supplementary material for: Proximal labeling of the Golgi secretome reveals fat body–derived humoral factors in Drosophila disc regeneration
Source: J Biol Chem. 2026 May 27;302(7):113198. doi: 10.1016/j.jbc.2026.113198 (PMC13310645; doi:10.1016/j.jbc.2026.113198)
Supplement: Supporting Table S3 [file mmc3.xlsx]

## Sheet: Hemolymph_Mgat2TbID
	Hemolymph
	Mgat2-TbID/TbID >= 2, P-Value =< 0.05
	AA0 and NA0							AA6 and NA6
	Time Course	Total number	Accession number	GeneName	Major_GO_MOLECULAR_FUNCTION			Time Course	Total number	Accession number	GeneName	Major_GO_MOLECULAR_FUNCTION
	detected at AA0 and NA0	26	Q00174	LanA	extracellular matrix structural constituent ; GO:0005201			detected at AA6 and NA6	26	Q7K8Y5	Spn42Da	serine-type endopeptidase inhibitor activity ; GO:0004867
			X2JCV2	Lsp2	nutrient reservoir activity ; GO:0045735					P29746	bnb	molecular_function ; GO:0003674
			X2JJD6	Arlr	RNA endonuclease activity ; GO:0004521					X2JCV2	Lsp2	nutrient reservoir activity ; GO:0045735
			Q9VYV6	CG2444	-					X2JJD6	Arlr	RNA endonuclease activity ; GO:0004521
			Q9NFV7	Tep2	endopeptidase inhibitor activity ; GO:0004866					Q9VYV6	CG2444	-
			Q23997	Idgf6	chitin binding ; GO:0008061					Q9NFV7	Tep2	endopeptidase inhibitor activity ; GO:0004866
			Q9VQT8	IM33	serine-type endopeptidase inhibitor activity ; GO:0004867					Q8IN44	TotA	-
			Q7K3E2	CG5080	molecular_function ; GO:0003674					Q23997	Idgf6	chitin binding ; GO:0008061
			Q9W3L4	CG2233	-					Q9VQT8	IM33	serine-type endopeptidase inhibitor activity ; GO:0004867
			P11995	Lsp1α	nutrient reservoir activity ; GO:0045735					Q7K3E2	CG5080	molecular_function ; GO:0003674
			Q9VL01	Sph35	serine-type endopeptidase activity ; GO:0004252					Q9W3L4	CG2233	-
			Q9V496	apolpp	lipid transporter activity ; GO:0005319					Q9W306	CG9691	-
			X2JGP4	Pdi	protein disulfide isomerase activity ; GO:0003756					P11995	Lsp1α	nutrient reservoir activity ; GO:0045735
			D1FYT3	Obp99b	odorant binding ; GO:0005549					Q9VL01	Sph35	serine-type endopeptidase activity ; GO:0004252
			Q07171	Gel	actin filament binding ; GO:0051015					Q9V496	apolpp	lipid transporter activity ; GO:0005319
			Q3YMU0	ERp60	protein disulfide isomerase activity ; GO:0003756					X2JGP4	Pdi	protein disulfide isomerase activity ; GO:0003756
			P11997	Lsp1γ	nutrient reservoir activity ; GO:0045735					D1FYT3	Obp99b	odorant binding ; GO:0005549
			Q9VCM8	CG4408	zinc ion binding ; GO:0008270					Q07171	Gel	actin filament binding ; GO:0051015
			X2J8F5	Lsp1β	nutrient reservoir activity ; GO:0045735					P11997	Lsp1γ	nutrient reservoir activity ; GO:0045735
			Q7JR69	Cpr49Ac	structural constituent of chitin-based larval cuticle ; GO:0008010					X2J8F5	Lsp1β	nutrient reservoir activity ; GO:0045735
			X2JDD7	Tig	integrin binding ; GO:0005178					Q9V3Y7	CG15293	-
			A0A0S0WH10	Nplp2	neuropeptide hormone activity ; GO:0005184					Q9VED8	DNaseII	deoxyribonuclease II activity ; GO:0004531
			Q7JX94	CG30503	phospholipase A2 activity ; GO:0004623					A1ZAG9	CG33459	serine-type endopeptidase activity ; GO:0004252
			M9MRN7	CG42846	molecular_function ; GO:0003674					A0A0S0WH10	Nplp2	neuropeptide hormone activity ; GO:0005184
			Q9VSU2	teq	serine-type endopeptidase activity ; GO:0004252					Q9VEP8	Irc	heme binding ; GO:0020037
			Q9VF24	cv-d	BMP binding ; GO:0036122					Q9W303	Idgf4	chitinase activity ; GO:0004568
	detected only at NA0	23	A0A0B4KFF2	CG43742	serine-type endopeptidase activity ; GO:0004252			detected only at NA6	27	Q7K533	Gbp2	cytokine activity ; GO:0005125
			Q7K8Y5	Spn42Da	serine-type endopeptidase inhibitor activity ; GO:0004867					Q00174	LanA	extracellular matrix structural constituent ; GO:0005201
			Q9VME2	Nepl6	peptidase activity ; GO:0008233					Q9VJD7	SPH93	peptidase activity ; GO:0008233
			Q7KRU8	Fer1HCH	ferrous iron binding ; GO:0008198					M9PDR0	Tep4	endopeptidase inhibitor activity ; GO:0004866
			M9PDR0	Tep4	endopeptidase inhibitor activity ; GO:0004866					Q9VFS1	Adgf-D	deaminase activity ; GO:0019239
			Q0E8R1	vir-1	-					M9NET2	trol	-
			Q9VFC1	Spn88Eb	serine-type endopeptidase inhibitor activity ; GO:0004867					Q9VEK7	CREG	TBP-class protein binding ; GO:0017025
			A8JUP7	Hayan	serine-type endopeptidase activity ; GO:0004252					A8JUP7	Hayan	serine-type endopeptidase activity ; GO:0004252
			A1Z7M8	Ance-4	metallopeptidase activity ; GO:0008237					B7YZU7	lectin-22C	pattern recognition receptor activity ; GO:0038187
			Q9VA42	Npc2g	sterol binding ; GO:0032934					Q9W074	HBS1	GTPase activity ; GO:0003924
			A0A0B4KHF0	Fer2LCH	ferrous iron binding ; GO:0008198					Q9V3U6	CtsK1	cysteine-type peptidase activity ; GO:0008234
			Q9VP47	Tsr1	GTPase activity ; GO:0003924					D1FYH5	Obp99a	odorant binding ; GO:0005549
			P25823	tud	methylation-dependent protein binding ; GO:0140034					Q9VA42	Npc2g	sterol binding ; GO:0032934
			Q9W306	CG9691	-					Q7JQR3	Qsox1	flavin-dependent sulfhydryl oxidase activity ; GO:0016971
			Q9VAI9	Obp99c	odorant binding ; GO:0005549					A1Z6V5	Spn43Ab	serine-type endopeptidase inhibitor activity ; GO:0004867
			Q9VAM2	CG11951	metalloaminopeptidase activity ; GO:0070006					Q9VZI5	CG14990	peptidase activity ; GO:0008233
			Q7KTG2	Apoltp	lipid transporter activity ; GO:0005319					Q9VWV6	Tsf1	iron ion binding ; GO:0005506
			X2JEX8	Yp3	serine hydrolase activity ; GO:0017171					Q8IPB7	LManII	alpha-mannosidase activity ; GO:0004559
			Q9VED8	DNaseII	deoxyribonuclease II activity ; GO:0004531					Q9VAI9	Obp99c	odorant binding ; GO:0005549
			Q9NHA8	GNBP3	pattern recognition receptor activity ; GO:0038187					Q7JR69	Cpr49Ac	structural constituent of chitin-based larval cuticle ; GO:0008010
			Q9VBU9	RpS27	structural constituent of ribosome ; GO:0003735					Q8IR95	ssp7	molecular_function ; GO:0003674
			Q9VQR0	CG3246	lipid binding ; GO:0008289					Q04691	Fbp1	nutrient reservoir activity ; GO:0045735
			Q9W303	Idgf4	chitinase activity ; GO:0004568					X2JDD7	Tig	integrin binding ; GO:0005178
	detected only at AA0	10	Q7K533	Gbp2	cytokine activity ; GO:0005125					Q7KTG2	Apoltp	lipid transporter activity ; GO:0005319
			E1JI93	teq	serine-type endopeptidase activity ; GO:0004252					Q9VKG4	CG31705	-
			Q7KTA1	NimB2	molecular_function ; GO:0003674					Q7JX94	CG30503	phospholipase A2 activity ; GO:0004623
			Q9VFS1	Adgf-D	deaminase activity ; GO:0019239					Q9VSU2	teq	serine-type endopeptidase activity ; GO:0004252
			Q961T9	CG33307	molecular_function ; GO:0003674			detected only at AA6	11	Q9W259	CG13506	axon guidance receptor activity ; GO:0008046
			Q7JWX3	nec	serine-type endopeptidase inhibitor activity ; GO:0004867					Q7KRU8	Fer1HCH	ferrous iron binding ; GO:0008198
			Q9VWV6	Tsf1	iron ion binding ; GO:0005506					Q961T9	CG33307	molecular_function ; GO:0003674
			Q9VIX7	fon	-					Q9VMV5	vkg	extracellular matrix structural constituent ; GO:0005201
			Q9VKG4	CG31705	-					A0A0B4KHF0	Fer2LCH	ferrous iron binding ; GO:0008198
			Q9VS97	PGRP-SD	N-acetylmuramoyl-L-alanine amidase activity ; GO:0008745					Q9I7S8	Paics	phosphoribosylaminoimidazolesuccinocarboxamide synthase activity ; GO:0004639
										A0A0B4KG03	f-cup	-
										Q9W0M1	Cep290	-
										Q9VCM8	CG4408	zinc ion binding ; GO:0008270
										P23779	Cys	cysteine-type endopeptidase inhibitor activity ; GO:0004869
										Q9VQR0	CG3246	lipid binding ; GO:0008289
	Supporting Table 3. Detected proteins by the secretome analysis in the hemolymph and FB in each time point. This excel tab shows the data of Hemolymph sample of Gnmt-T2A-Gal4 > Mgat2-V5-TurboID fly at 0 and 6 hr. Labeled proteins, which were two times higher in Mgat2-TurboID than in TurboID and whose p-value were lower than 0.05, were listed.

## Sheet: Hemolymph_BirAG3ER
	Hemolymph
	BirAG3ER/TbID >= 2, P-Value =< 0.05
	AA0 and NA0							AA6 and NA6
	Time Course	Total number	Accession number	GeneName	Major_GO_MOLECULAR_FUNCTION			Time Course	Total number	Accession number	GeneName	Major_GO_MOLECULAR_FUNCTION
	detected at AA0 and NA0	21	Q00174	LanA	extracellular matrix structural constituent ; GO:0005201			detected at AA6 and NA6	22	Q7K8Y5	Spn42Da	serine-type endopeptidase inhibitor activity ; GO:0004867
			X2JCV2	Lsp2	nutrient reservoir activity ; GO:0045735					P29746	bnb	molecular_function ; GO:0003674
			X2JJD6	Arlr	RNA endonuclease activity ; GO:0004521					X2JCV2	Lsp2	nutrient reservoir activity ; GO:0045735
			Q9VYV6	CG2444	-					X2JJD6	Arlr	RNA endonuclease activity ; GO:0004521
			Q9NFV7	Tep2	endopeptidase inhibitor activity ; GO:0004866					Q9VYV6	CG2444	-
			Q23997	Idgf6	chitin binding ; GO:0008061					Q8IN44	TotA	-
			Q9VQT8	IM33	serine-type endopeptidase inhibitor activity ; GO:0004867					Q23997	Idgf6	chitin binding ; GO:0008061
			Q7K3E2	CG5080	molecular_function ; GO:0003674					Q9VMV5	vkg	extracellular matrix structural constituent ; GO:0005201
			Q9W3L4	CG2233	-					Q9VQT8	IM33	serine-type endopeptidase inhibitor activity ; GO:0004867
			P11995	Lsp1α	nutrient reservoir activity ; GO:0045735					Q7K3E2	CG5080	molecular_function ; GO:0003674
			Q9VL01	Sph35	serine-type endopeptidase activity ; GO:0004252					Q9W3L4	CG2233	-
			Q9V496	apolpp	lipid transporter activity ; GO:0005319					Q9W306	CG9691	-
			X2JGP4	Pdi	protein disulfide isomerase activity ; GO:0003756					P11995	Lsp1α	nutrient reservoir activity ; GO:0045735
			D1FYT3	Obp99b	odorant binding ; GO:0005549					Q9VL01	Sph35	serine-type endopeptidase activity ; GO:0004252
			Q07171	Gel	actin filament binding ; GO:0051015					Q9V496	apolpp	lipid transporter activity ; GO:0005319
			P11997	Lsp1γ	nutrient reservoir activity ; GO:0045735					X2JGP4	Pdi	protein disulfide isomerase activity ; GO:0003756
			Q9VCM8	CG4408	zinc ion binding ; GO:0008270					Q07171	Gel	actin filament binding ; GO:0051015
			X2J8F5	Lsp1β	nutrient reservoir activity ; GO:0045735					P11997	Lsp1γ	nutrient reservoir activity ; GO:0045735
			X2JDD7	Tig	integrin binding ; GO:0005178					X2J8F5	Lsp1β	nutrient reservoir activity ; GO:0045735
			A0A0S0WH10	Nplp2	neuropeptide hormone activity ; GO:0005184					Q9VED8	DNaseII	deoxyribonuclease II activity ; GO:0004531
			Q9VF24	cv-d	BMP binding ; GO:0036122					A0A0S0WH10	Nplp2	neuropeptide hormone activity ; GO:0005184
	detected only at NA0	23	A0A0B4KFF2	CG43742	serine-type endopeptidase activity ; GO:0004252					Q9VEP8	Irc	heme binding ; GO:0020037
			Q7K8Y5	Spn42Da	serine-type endopeptidase inhibitor activity ; GO:0004867			detected only at NA6	31	Q00174	LanA	extracellular matrix structural constituent ; GO:0005201
			Q9VME2	Nepl6	peptidase activity ; GO:0008233					M9PDR0	Tep4	endopeptidase inhibitor activity ; GO:0004866
			Q7KRU8	Fer1HCH	ferrous iron binding ; GO:0008198					Q9VFS1	Adgf-D	deaminase activity ; GO:0019239
			M9PDR0	Tep4	endopeptidase inhibitor activity ; GO:0004866					Q9NFV7	Tep2	endopeptidase inhibitor activity ; GO:0004866
			Q0E8R1	vir-1	-					Q9VJD6	CG18563	serine-type endopeptidase activity ; GO:0004252
			Q9VFC1	Spn88Eb	serine-type endopeptidase inhibitor activity ; GO:0004867					M9NET2	trol	-
			A8JUP7	Hayan	serine-type endopeptidase activity ; GO:0004252					Q9VEK7	CREG	TBP-class protein binding ; GO:0017025
			A1Z7M8	Ance-4	metallopeptidase activity ; GO:0008237					A8JUP7	Hayan	serine-type endopeptidase activity ; GO:0004252
			Q9VA42	Npc2g	sterol binding ; GO:0032934					Q9W074	HBS1	GTPase activity ; GO:0003924
			A0A0B4KHF0	Fer2LCH	ferrous iron binding ; GO:0008198					Q9V3U6	CtsK1	cysteine-type peptidase activity ; GO:0008234
			Q9VP47	Tsr1	GTPase activity ; GO:0003924					D1FYH5	Obp99a	odorant binding ; GO:0005549
			P25823	tud	methylation-dependent protein binding ; GO:0140034					Q9VA42	Npc2g	sterol binding ; GO:0032934
			Q9W306	CG9691	-					Q7JWX3	nec	serine-type endopeptidase inhibitor activity ; GO:0004867
			Q9VAI9	Obp99c	odorant binding ; GO:0005549					Q7JQR3	Qsox1	flavin-dependent sulfhydryl oxidase activity ; GO:0016971
			Q04691	Fbp1	nutrient reservoir activity ; GO:0045735					A1Z6V5	Spn43Ab	serine-type endopeptidase inhibitor activity ; GO:0004867
			Q7KTG2	Apoltp	lipid transporter activity ; GO:0005319					Q9VZI5	CG14990	peptidase activity ; GO:0008233
			Q9VED8	DNaseII	deoxyribonuclease II activity ; GO:0004531					Q9VWV6	Tsf1	iron ion binding ; GO:0005506
			Q9NHA8	GNBP3	pattern recognition receptor activity ; GO:0038187					D1FYT3	Obp99b	odorant binding ; GO:0005549
			Q7JX94	CG30503	phospholipase A2 activity ; GO:0004623					Q8IPB7	LManII	alpha-mannosidase activity ; GO:0004559
			Q9VQR0	CG3246	lipid binding ; GO:0008289					Q9VAI9	Obp99c	odorant binding ; GO:0005549
			Q9W303	Idgf4	chitinase activity ; GO:0004568					Q7JR69	Cpr49Ac	structural constituent of chitin-based larval cuticle ; GO:0008010
			Q9VSU2	teq	serine-type endopeptidase activity ; GO:0004252					Q9V3Y7	CG15293	-
	detected only at AA0	9	E1JI93	teq	serine-type endopeptidase activity ; GO:0004252					Q9W4V3	CG14419	-
			Q7KTA1	NimB2	molecular_function ; GO:0003674					Q04691	Fbp1	nutrient reservoir activity ; GO:0045735
			Q9VFS1	Adgf-D	deaminase activity ; GO:0019239					Q7KTG2	Apoltp	lipid transporter activity ; GO:0005319
			Q961T9	CG33307	molecular_function ; GO:0003674					Q9VKG4	CG31705	-
			Q7JWX3	nec	serine-type endopeptidase inhibitor activity ; GO:0004867					A1ZAG9	CG33459	serine-type endopeptidase activity ; GO:0004252
			Q9VWV6	Tsf1	iron ion binding ; GO:0005506					Q7JX94	CG30503	phospholipase A2 activity ; GO:0004623
			Q3YMU0	ERp60	protein disulfide isomerase activity ; GO:0003756					Q9W303	Idgf4	chitinase activity ; GO:0004568
			Q9VS97	PGRP-SD	N-acetylmuramoyl-L-alanine amidase activity ; GO:0008745					A0A0B4LH29	CG44245	molecular_function ; GO:0003674
			M9MRN7	CG42846	molecular_function ; GO:0003674					Q9VSU2	teq	serine-type endopeptidase activity ; GO:0004252
								detected only at AA6	5	Q7KRU8	Fer1HCH	ferrous iron binding ; GO:0008198
										A0A0B4KHF0	Fer2LCH	ferrous iron binding ; GO:0008198
										A0A0B4KG03	f-cup	-
										Q9VCM8	CG4408	zinc ion binding ; GO:0008270
										Q9VQR0	CG3246	lipid binding ; GO:0008289
	Supporting Table 3. Detected proteins by the secretome analysis in the hemolymph and FB in each time point. This excel tab shows the data of Hemolymph sample of Gnmt-T2A-Gal4 >BirA*G3-myc-ER fly at 0 and 6 hr. Labeled proteins, which were two times higher in BirA*G3-ER than in TurboID and whose p-value were lower than 0.05, were listed.

## Sheet: FatBody_Mgat2TbID
	Fat Body
	Mgat2-TbID/TbID >= 2, P-Value =< 0.05
	AA0 and NA0							AA6 and NA6
	Time Course	Total number	Accession number	GeneName	Major_GO_MOLECULAR_FUNCTION			Time Course	Total number	Accession number	GeneName	Major_GO_MOLECULAR_FUNCTION
	detected at AA0 and NA0	62	A0A0B4KFF2	CG43742	serine-type endopeptidase activity ; GO:0004252			detected at AA6 and NA6	68	Q961U0	Mgat2	alpha-1,6-mannosylglycoprotein 2-beta-N-acetylglucosaminyltransferase activity ; GO:0008455
			Q961U0	Mgat2	alpha-1,6-mannosylglycoprotein 2-beta-N-acetylglucosaminyltransferase activity ; GO:0008455					A1Z6H7	Gp210	molecular_function ; GO:0003674
			X2JCV2	Lsp2	nutrient reservoir activity ; GO:0045735					Q9W5B5	CG14630	gamma-butyrobetaine dioxygenase activity ; GO:0008336
			A1Z6H7	Gp210	molecular_function ; GO:0003674					Q7KB18	Jheh2	catalytic activity ; GO:0003824
			Q7KB18	Jheh2	catalytic activity ; GO:0003824					O46067	Grp170	ATP hydrolysis activity ; GO:0016887
			O46067	Grp170	ATP hydrolysis activity ; GO:0016887					Q9VKC7	CG6766	-
			M9PCL4	SelT	thioredoxin-disulfide reductase (NADPH) activity ; GO:0004791					Q9W366	CG12121	-
			Q9NFV7	Tep2	endopeptidase inhibitor activity ; GO:0004866					Q9VHA8	P58IPK	misfolded protein binding ; GO:0051787
			Q9VKC7	CG6766	-					Q9VUM3	CG7011	molecular_function ; GO:0003674
			Q9W366	CG12121	-					Q9V3A8	ergic53	D-mannose binding ; GO:0005537
			Q9VHA8	P58IPK	misfolded protein binding ; GO:0051787					Q9VVJ7	CG7484	glutathione disulfide oxidoreductase activity ; GO:0015038
			Q9VUM3	CG7011	molecular_function ; GO:0003674					A0A0B4KFS5	Asph	peptidyl-aspartic acid 3-dioxygenase activity ; GO:0062101
			Q9V3A8	ergic53	D-mannose binding ; GO:0005537					Q9VQT8	IM33	serine-type endopeptidase inhibitor activity ; GO:0004867
			B6IDN2	Pal1	peptidylamidoglycolate lyase activity ; GO:0004598					Q9VMA7	Tango1	molecular_function ; GO:0003674
			A0A0B4KFS5	Asph	peptidyl-aspartic acid 3-dioxygenase activity ; GO:0062101					A0A0B4KHF0	Fer2LCH	ferrous iron binding ; GO:0008198
			Q9VQT8	IM33	serine-type endopeptidase inhibitor activity ; GO:0004867					Q9VAL7	Cnx99A	calcium ion binding ; GO:0005509
			Q9VMA7	Tango1	molecular_function ; GO:0003674					Q9VAY2	Gp93	unfolded protein binding ; GO:0051082
			A0A0B4KHF0	Fer2LCH	ferrous iron binding ; GO:0008198					E1JJ71	Dmtn	molecular_function ; GO:0003674
			Q9VAL7	Cnx99A	calcium ion binding ; GO:0005509					M9PHV4	CG42354	-
			Q9VAY2	Gp93	unfolded protein binding ; GO:0051082					Q7JXB5	Pepck2	GTP binding ; GO:0005525
			Q9VYV5	FucT6	glycoprotein 6-alpha-L-fucosyltransferase activity ; GO:0008424					Q9V3Q4	Prx4	thioredoxin-dependent peroxiredoxin activity ; GO:0140824
			M9PHV4	CG42354	-					P11995	Lsp1α	nutrient reservoir activity ; GO:0045735
			Q9V3Q4	Prx4	thioredoxin-dependent peroxiredoxin activity ; GO:0140824					Q9W0H8	scf	calcium ion binding ; GO:0005509
			P11995	Lsp1α	nutrient reservoir activity ; GO:0045735					Q9VXM4	MSBP	ecdysone binding ; GO:0035100
			Q9W0H8	scf	calcium ion binding ; GO:0005509					Q9VBV5	Sil1	adenyl-nucleotide exchange factor activity ; GO:0000774
			Q9VXM4	MSBP	ecdysone binding ; GO:0035100					Q9VAP8	α-Man-Ib	mannosyl-oligosaccharide 1,2-alpha-mannosidase activity ; GO:0004571
			Q9VBV5	Sil1	adenyl-nucleotide exchange factor activity ; GO:0000774					Q9V496	apolpp	lipid transporter activity ; GO:0005319
			Q9VAP8	α-Man-Ib	mannosyl-oligosaccharide 1,2-alpha-mannosidase activity ; GO:0004571					D1FYT3	Obp99b	odorant binding ; GO:0005549
			Q9V496	apolpp	lipid transporter activity ; GO:0005319					X2JGP4	Pdi	protein disulfide isomerase activity ; GO:0003756
			X2JGP4	Pdi	protein disulfide isomerase activity ; GO:0003756					Q9V415	Hrd3	-
			D1FYT3	Obp99b	odorant binding ; GO:0005549					P11997	Lsp1γ	nutrient reservoir activity ; GO:0045735
			Q9VVW7	CNPYb	protein folding chaperone					Q8SY53	Ostγ	dolichyl-diphosphooligosaccharide-protein glycotransferase activity ; GO:0004579
			Q9V415	Hrd3	-					X2J8F5	Lsp1β	nutrient reservoir activity ; GO:0045735
			A1Z8T3	CG18343	-					Q9VQT7	CG16713	serine-type endopeptidase inhibitor activity ; GO:0004867
			X2J8F5	Lsp1β	nutrient reservoir activity ; GO:0045735					Q7K511	D2hgdh	FAD binding ; GO:0071949
			Q9VY05	CG9512	oxidoreductase activity ; GO:0016491					Q9V438	CaBP1	protein-disulfide reductase activity ; GO:0015035
			F3YDH0	Hsc70-3	protein-transporting ATPase activity ; GO:0015450					Q9VY05	CG9512	oxidoreductase activity ; GO:0016491
			Q9VKZ7	CG4972	-					F3YDH0	Hsc70-3	protein-transporting ATPase activity ; GO:0015450
			A8JQY2	CG12213	molecular_function ; GO:0003674					Q9VKZ7	CG4972	-
			Q09332	Uggt	UDP-glucose:glycoprotein glucosyltransferase activity ; GO:0003980					Q9V3V2	Fkbp14	peptidyl-prolyl cis-trans isomerase activity ; GO:0003755
			Q8IPK4	CG31915	procollagen galactosyltransferase activity ; GO:0050211					Q9VPQ2	shv	misfolded protein binding ; GO:0051787
			A1Z843	CG1371	carbohydrate binding ; GO:0030246					Q9VYV3	prtp	protein disulfide isomerase activity ; GO:0003756
			A0A0B4KFD1	LRP1	low-density lipoprotein particle receptor activity ; GO:0005041					A8JNU6	Ogdh1	oxoglutarate dehydrogenase (succinyl-transferring) activity ; GO:0004591
			Q53YH3	Calr	unfolded protein binding ; GO:0051082					Q09332	Uggt	UDP-glucose:glycoprotein glucosyltransferase activity ; GO:0003980
			Q95TL8	ERp44	protein disulfide isomerase activity ; GO:0003756					Q9V3A6	Ero1L	protein-disulfide reductase activity ; GO:0015035
			Q9VMR6	Acsf2	medium-chain fatty acid-CoA ligase activity ; GO:0031956					Q8IPK4	CG31915	procollagen galactosyltransferase activity ; GO:0050211
			Q9VUC9	CG8100	-					A1Z843	CG1371	carbohydrate binding ; GO:0030246
			Q9VH64	CG8507	low-density lipoprotein particle receptor binding ; GO:0050750					Q53YH3	Calr	unfolded protein binding ; GO:0051082
			Q9VK27	Edem2	unfolded protein binding ; GO:0051082					Q9VDI5	CG17271	calcium ion binding ; GO:0005509
			Q7JXF7	sel	protein folding chaperone ; GO:0044183					Q95TL8	ERp44	protein disulfide isomerase activity ; GO:0003756
			Q9W3L4	CG2233	-					Q9VUC9	CG8100	-
			Q9NIV1	PEK	eukaryotic translation initiation factor 2alpha kinase activity ; GO:0004694					Q9VH64	CG8507	low-density lipoprotein particle receptor binding ; GO:0050750
			M9PBV2	NTPase	UDP phosphatase activity ; GO:0045134					Q8T9B6	boca	-
			Q9VPJ0	Creld	calcium ion binding ; GO:0005509					Q9VK27	Edem2	unfolded protein binding ; GO:0051082
			Q9VA69	PH4αEFB	procollagen-proline 4-dioxygenase activity ; GO:0004656					Q9W3L4	CG2233	-
			Q9VPQ7	Spp	aspartic endopeptidase activity, intramembrane cleaving ; GO:0042500					M9PBV2	NTPase	UDP phosphatase activity ; GO:0045134
			O77277	Torsin	ATP binding ; GO:0005524					Q9VPJ0	Creld	calcium ion binding ; GO:0005509
			Q3YMU0	ERp60	protein disulfide isomerase activity ; GO:0003756					Q9VPQ7	Spp	aspartic endopeptidase activity, intramembrane cleaving ; GO:0042500
			Q9VB46	Hmu	protein binding ; GO:0005515					O77277	Torsin	ATP binding ; GO:0005524
			Q9V9T5	Mccc1	ATP binding ; GO:0005524					Q3YMU0	ERp60	protein disulfide isomerase activity ; GO:0003756
			Q9VIG0	CG9257	carbohydrate binding ; GO:0030246					Q9VB46	Hmu	protein binding ; GO:0005515
			Q9VH78	Alg12	glycosyltransferase activity ; GO:0016757					Q9VAI9	Obp99c	odorant binding ; GO:0005549
	detected only at NA0	20	A1Z8I8	CG42336	-					Q9V9T5	Mccc1	ATP binding ; GO:0005524
			Q9VVJ7	CG7484	glutathione disulfide oxidoreductase activity ; GO:0015038					Q9V9S0	Lamp1	-
			Q9VCW6	Gclm	glutamate-cysteine ligase catalytic subunit binding ; GO:0035226					Q04691	Fbp1	nutrient reservoir activity ; GO:0045735
			Q02427	Rbp1	mRNA binding ; GO:0003729					Q9VIG0	CG9257	carbohydrate binding ; GO:0030246
			A1Z6J2	SCAP	sterol binding ; GO:0032934					Q9VH78	Alg12	glycosyltransferase activity ; GO:0016757
			E1JJ71	Dmtn	molecular_function ; GO:0003674					Q9VEP8	Irc	heme binding ; GO:0020037
			Q9V3A4	Catsup	zinc ion transmembrane transporter activity ; GO:0005385			detected only at NA6	36	X2JCV2	Lsp2	nutrient reservoir activity ; GO:0045735
			Q9VL01	Sph35	serine-type endopeptidase activity ; GO:0004252					Q9VW40	TORIP	ATPase regulator activity ; GO:0060590
			Q9VU13	CG42709	-					Q0E9E2	Pcb	metal ion binding ; GO:0046872
			P11997	Lsp1γ	nutrient reservoir activity ; GO:0045735					Q9NFV7	Tep2	endopeptidase inhibitor activity ; GO:0004866
			Q9VLX0	LKRSDH	transcription corepressor activity ; GO:0003714					Q9VCW6	Gclm	glutamate-cysteine ligase catalytic subunit binding ; GO:0035226
			Q7K1W4	Jheh3	serine hydrolase activity ; GO:0017171					Q9VIE8	mAcon1	4 iron, 4 sulfur cluster binding ; GO:0051539
			Q8MLT4	Gp150	-					Q9VUV6	GXIVsPLA2	calcium ion binding ; GO:0005509
			Q9VPQ2	shv	misfolded protein binding ; GO:0051787					Q9VYV5	FucT6	glycoprotein 6-alpha-L-fucosyltransferase activity ; GO:0008424
			Q9VYV3	prtp	protein disulfide isomerase activity ; GO:0003756					B4ZJA2	Sfp65A	molecular_function ; GO:0003674
			Q7K485	cathD	aspartic-type endopeptidase activity ; GO:0004190					Q9VIH3	Mtp	lipid binding ; GO:0008289
			Q9W266	wdp	protein binding ; GO:0005515					Q9V3A4	Catsup	zinc ion transmembrane transporter activity ; GO:0005385
			Q7KW39	CG17896	oxidoreductase activity, acting on the aldehyde or oxo group of donors, NAD or NADP as acceptor ; GO:0016620					P08120	Col4a1	extracellular matrix structural constituent ; GO:0005201
			Q9V9S0	Lamp1	-					A1ZBJ2	Acadvl	oxidoreductase activity, acting on the CH-CH group of donors ; GO:0016627
			Q04691	Fbp1	nutrient reservoir activity ; GO:0045735					Q9VVW7	CNPYb	protein folding chaperone ; GO:0044183
	detected only at AA0	20	A1ZA34	CG30091	serine-type endopeptidase activity ; GO:0004252					Q7JWF1	Etf-QO	electron-transferring-flavoprotein dehydrogenase activity ; GO:0004174
			Q0KHZ6	Etfb	electron transfer activity ; GO:0009055					A1Z8T3	CG18343	-
			Q8IN44	TotA	-					Q9W2J4	Ugt49B1	UDP-glycosyltransferase activity ; GO:0008194
			Q9VVK7	NUCB1	calcium ion binding ; GO:0005509					Q86BL2	NimC2	molecular_function ; GO:0003674
			Q9W335	l(1)G0320	-					Q7K110	OstΔ	dolichyl-diphosphooligosaccharide-protein glycotransferase activity ; GO:0004579
			Q9VQT7	CG16713	serine-type endopeptidase inhibitor activity ; GO:0004867					Q7K1W4	Jheh3	serine hydrolase activity ; GO:0017171
			X2JDD7	Tig	integrin binding ; GO:0005178					Q8MLT4	Gp150	-
			Q9V438	CaBP1	protein-disulfide reductase activity ; GO:0015035					Q7KN97	Pcb	metal ion binding ; GO:0046872
			Q6WV17	Pgant5	polypeptide N-acetylgalactosaminyltransferase activity ; GO:0004653					Q9XZ53	Stt3B	dolichyl-diphosphooligosaccharide-protein glycotransferase activity ; GO:0004579
			P23779	Cys	cysteine-type endopeptidase inhibitor activity ; GO:0004869					Q00174	LanA	extracellular matrix structural constituent ; GO:0005201
			Q8IGY1	Tm1	protein kinase binding ; GO:0019901					A0A0B4LF14	Pal1	peptidylamidoglycolate lyase activity ; GO:0004598
			Q7KRU8	Fer1HCH	ferrous iron binding ; GO:0008198					A8JQY2	CG12213	molecular_function ; GO:0003674
			Q9V3V2	Fkbp14	peptidyl-prolyl cis-trans isomerase activity ; GO:0003755					Q9VHY6	EMC1	membrane insertase activity ; GO:0032977
			Q9VEG9	CG7655	-					Q7KW39	CG17896	oxidoreductase activity, acting on the aldehyde or oxo group of donors, NAD or NADP as acceptor ; GO:0016620
			Q9VIK7	CG31678	molecular_function ; GO:0003674					Q9VN93	CtsF	cysteine-type endopeptidase activity ; GO:0004197
			Q9VJD6	CG18563	serine-type endopeptidase activity ; GO:0004252					Q9NIV1	PEK	eukaryotic translation initiation factor 2alpha kinase activity ; GO:0004694
			Q8T9B6	boca	-					Q94522	Scsα1	succinate-CoA ligase activity ; GO:0004774
			Q9VNA3	CG11999	misfolded protein binding ; GO:0051787					Q9VJW9	kuz	metalloendopeptidase activity ; GO:0004222
			Q9VAI9	Obp99c	odorant binding ; GO:0005549					Q7JR69	Cpr49Ac	structural constituent of chitin-based larval cuticle ; GO:0008010
			P83103	Haspin	histone H3T3 kinase activity ; GO:0072354					Q9W452	CG6067	peptidase activity ; GO:0008233
										Q7JX94	CG30503	phospholipase A2 activity ; GO:0004623
										Q9VJG4	osi	enzyme inhibitor activity ; GO:0004857
								detected only at AA6	18	A1ZA34	CG30091	serine-type endopeptidase activity ; GO:0004252
										M9PCL4	SelT	thioredoxin-disulfide reductase (NADPH) activity ; GO:0004791
										O16130	RpL39	structural constituent of ribosome ; GO:0003735
										M9PFR8	Arts	nuclear import signal receptor activity ; GO:0061608
										B6IDN2	Pal1	peptidylamidoglycolate lyase activity ; GO:0004598
										Q9VYA5	DNAlig4	ATP binding ; GO:0005524
										P02828	Hsp83	ATP binding ; GO:0005524
										P23779	Cys	cysteine-type endopeptidase inhibitor activity ; GO:0004869
										Q9VEG9	CG7655	-
										A0A0B4KFD1	LRP1	low-density lipoprotein particle receptor activity ; GO:0005041
										M9PIG4	Glg1	fibroblast growth factor binding ; GO:0017134
										A0A0B4KI27	Fer1HCH	ferrous iron binding ; GO:0008198
										Q9VMR6	Acsf2	medium-chain fatty acid-CoA ligase activity ; GO:0031956
										Q7JXF7	sel	protein folding chaperone ; GO:0044183
										Q9VA69	PH4αEFB	procollagen-proline 4-dioxygenase activity ; GO:0004656
										Q9VNA3	CG11999	misfolded protein binding ; GO:0051787
										Q9VLW1	lectin-28C	carbohydrate binding ; GO:0030246
										Q9VXZ8	pdgy	long-chain fatty acid-CoA ligase activity ; GO:0004467
	Supporting Table 3. Detected proteins by the secretome analysis in the hemolymph and FB in each time point. This excel tab shows the data of FB sample of Gnmt-T2A-Gal4 > Mgat2-V5-TurboID fly at 0 and 6 hr. Labeled proteins, which were two times higher in Mgat2-TurboID than in TurboID and whose p-value were lower than 0.05, were listed.

## Sheet: FatBody_BirAG3ER
	Fat Body
	BirAG3ER/TbID >= 2, P-Value =< 0.05
	AA0 and NA0							AA6 and NA6
	Time Course	Total number	Accession number	GeneName	Major_GO_MOLECULAR_FUNCTION			Time Course	Total number	Accession number	GeneName	Major_GO_MOLECULAR_FUNCTION
	detected at AA0 and NA0	46	A1Z6H7	Gp210	molecular_function ; GO:0003674			detected at AA6 and NA6	52	Q9VW40	TORIP	ATPase regulator activity ; GO:0060590
			Q7KB18	Jheh2	catalytic activity ; GO:0003824					A1Z6H7	Gp210	molecular_function ; GO:0003674
			M9PCL4	SelT	thioredoxin-disulfide reductase (NADPH) activity ; GO:0004791					Q9W5B5	CG14630	gamma-butyrobetaine dioxygenase activity ; GO:0008336
			O46067	Grp170	ATP hydrolysis activity ; GO:0016887					Q7KB18	Jheh2	catalytic activity ; GO:0003824
			Q9NFV7	Tep2	endopeptidase inhibitor activity ; GO:0004866					O46067	Grp170	ATP hydrolysis activity ; GO:0016887
			Q9VKC7	CG6766	-					Q9VKC7	CG6766	-
			Q9VHA8	P58IPK	misfolded protein binding ; GO:0051787					Q9VHA8	P58IPK	misfolded protein binding ; GO:0051787
			Q9V3A8	ergic53	D-mannose binding ; GO:0005537					Q9V3A8	ergic53	D-mannose binding ; GO:0005537
			A0A0B4KFS5	Asph	peptidyl-aspartic acid 3-dioxygenase activity ; GO:0062101					Q9VVJ7	CG7484	glutathione disulfide oxidoreductase activity ; GO:0015038
			Q9VMA7	Tango1	molecular_function ; GO:0003674					A0A0B4KFS5	Asph	peptidyl-aspartic acid 3-dioxygenase activity ; GO:0062101
			Q9VQT8	IM33	serine-type endopeptidase inhibitor activity ; GO:0004867					Q9VMA7	Tango1	molecular_function ; GO:0003674
			A0A0B4KHF0	Fer2LCH	ferrous iron binding ; GO:0008198					A0A0B4KHF0	Fer2LCH	ferrous iron binding ; GO:0008198
			Q9VAY2	Gp93	unfolded protein binding ; GO:0051082					Q9VAY2	Gp93	unfolded protein binding ; GO:0051082
			M9PHV4	CG42354	-					M9PHV4	CG42354	-
			Q9V3Q4	Prx4	thioredoxin-dependent peroxiredoxin activity ; GO:0140824					Q7JXB5	Pepck2	GTP binding ; GO:0005525
			P11995	Lsp1α	nutrient reservoir activity ; GO:0045735					Q9V3Q4	Prx4	thioredoxin-dependent peroxiredoxin activity ; GO:0140824
			Q9W0H8	scf	calcium ion binding ; GO:0005509					P11995	Lsp1α	nutrient reservoir activity ; GO:0045735
			Q9VXM4	MSBP	ecdysone binding ; GO:0035100					Q9W0H8	scf	calcium ion binding ; GO:0005509
			Q9VBV5	Sil1	adenyl-nucleotide exchange factor activity ; GO:0000774					Q9VXM4	MSBP	ecdysone binding ; GO:0035100
			D1FYT3	Obp99b	odorant binding ; GO:0005549					Q9VBV5	Sil1	adenyl-nucleotide exchange factor activity ; GO:0000774
			Q9VVW7	CNPYb	protein folding chaperone ; GO:0044183					X2JC55	Cds	phosphatidate cytidylyltransferase activity ; GO:0004605
			X2JGP4	Pdi	protein disulfide isomerase activity ; GO:0003756					D1FYT3	Obp99b	odorant binding ; GO:0005549
			Q9V415	Hrd3	-					X2JGP4	Pdi	protein disulfide isomerase activity ; GO:0003756
			A1Z8T3	CG18343	-					Q9V415	Hrd3	-
			X2J8F5	Lsp1β	nutrient reservoir activity ; GO:0045735					X2J8F5	Lsp1β	nutrient reservoir activity ; GO:0045735
			Q9VY05	CG9512	oxidoreductase activity ; GO:0016491					Q9V438	CaBP1	protein-disulfide reductase activity ; GO:0015035
			Q09332	Uggt	UDP-glucose:glycoprotein glucosyltransferase activity ; GO:0003980					Q9VY05	CG9512	oxidoreductase activity ; GO:0016491
			Q9VIK7	CG31678	molecular_function ; GO:0003674					Q9VKZ7	CG4972	-
			Q8IPK4	CG31915	procollagen galactosyltransferase activity ; GO:0050211					Q9V3V2	Fkbp14	peptidyl-prolyl cis-trans isomerase activity ; GO:0003755
			A1Z843	CG1371	carbohydrate binding ; GO:0030246					Q9VPQ2	shv	misfolded protein binding ; GO:0051787
			Q53YH3	Calr	unfolded protein binding ; GO:0051082					Q9VYV3	prtp	protein disulfide isomerase activity ; GO:0003756
			Q95TL8	ERp44	protein disulfide isomerase activity ; GO:0003756					A8JNU6	Ogdh1	oxoglutarate dehydrogenase (succinyl-transferring) activity ; GO:0004591
			Q9VUC9	CG8100	-					Q09332	Uggt	UDP-glucose:glycoprotein glucosyltransferase activity ; GO:0003980
			Q9VMR6	Acsf2	medium-chain fatty acid-CoA ligase activity ; GO:0031956					Q8IPK4	CG31915	procollagen galactosyltransferase activity ; GO:0050211
			Q9VH64	CG8507	low-density lipoprotein particle receptor binding ; GO:0050750					A0A0B4KFD1	LRP1	low-density lipoprotein particle receptor activity ; GO:0005041
			Q7JXF7	sel	protein folding chaperone ; GO:0044183					A1Z843	CG1371	carbohydrate binding ; GO:0030246
			Q9NIV1	PEK	eukaryotic translation initiation factor 2alpha kinase activity ; GO:0004694					Q53YH3	Calr	unfolded protein binding ; GO:0051082
			Q9VPJ0	Creld	calcium ion binding ; GO:0005509					Q9VDI5	CG17271	calcium ion binding ; GO:0005509
			Q9VA69	PH4αEFB	procollagen-proline 4-dioxygenase activity ; GO:0004656					Q95TL8	ERp44	protein disulfide isomerase activity ; GO:0003756
			O77277	Torsin	ATP binding ; GO:0005524					Q9VUC9	CG8100	-
			Q9VPQ7	Spp	aspartic endopeptidase activity, intramembrane cleaving ; GO:0042500					Q9VH64	CG8507	low-density lipoprotein particle receptor binding ; GO:0050750
			Q3YMU0	ERp60	protein disulfide isomerase activity ; GO:0003756					Q8T9B6	boca	-
			Q9VB46	Hmu	protein binding ; GO:0005515					Q9W3L4	CG2233	-
			Q9V9T5	Mccc1	ATP binding ; GO:0005524					Q9VPJ0	Creld	calcium ion binding ; GO:0005509
			Q9VIG0	CG9257	carbohydrate binding ; GO:0030246					O77277	Torsin	ATP binding ; GO:0005524
			Q9VH78	Alg12	glycosyltransferase activity ; GO:0016757					Q9VPQ7	Spp	aspartic endopeptidase activity, intramembrane cleaving ; GO:0042500
	detected only at NA0	27	A0A0B4KFF2	CG43742	serine-type endopeptidase activity ; GO:0004252					Q3YMU0	ERp60	protein disulfide isomerase activity ; GO:0003756
			X2JCV2	Lsp2	nutrient reservoir activity ; GO:0045735					Q9VB46	Hmu	protein binding ; GO:0005515
			Q9W4M7	tyf	protein binding ; GO:0005515					Q9V9T5	Mccc1	ATP binding ; GO:0005524
			Q9VUM3	CG7011	molecular_function ; GO:0003674					Q9VIG0	CG9257	carbohydrate binding ; GO:0030246
			A1Z8I8	CG42336	-					Q9VH78	Alg12	glycosyltransferase activity ; GO:0016757
			Q9VVJ7	CG7484	glutathione disulfide oxidoreductase activity ; GO:0015038					Q9VEP8	Irc	heme binding ; GO:0020037
			Q9VCW6	Gclm	glutamate-cysteine ligase catalytic subunit binding ; GO:0035226			detected only at NA6	43	Q0E9E2	Pcb	metal ion binding ; GO:0046872
			B6IDN2	Pal1	peptidylamidoglycolate lyase activity ; GO:0004598					Q9VUM3	CG7011	molecular_function ; GO:0003674
			A8JR46	Ire1	protein serine/threonine kinase activity ; GO:0004674					Q9VCW6	Gclm	glutamate-cysteine ligase catalytic subunit binding ; GO:0035226
			Q02427	Rbp1	mRNA binding ; GO:0003729					Q9VMV5	vkg	extracellular matrix structural constituent ; GO:0005201
			A1Z6J2	SCAP	sterol binding ; GO:0032934					Q9VIE8	mAcon1	4 iron, 4 sulfur cluster binding ; GO:0051539
			Q9V3A4	Catsup	zinc ion transmembrane transporter activity ; GO:0005385					Q9VSS9	CG5087	ubiquitin protein ligase activity ; GO:0061630
			Q9V496	apolpp	lipid transporter activity ; GO:0005319					Q9VUV6	GXIVsPLA2	calcium ion binding ; GO:0005509
			X2JC55	Cds	phosphatidate cytidylyltransferase activity ; GO:0004605					Q9VQT8	IM33	serine-type endopeptidase inhibitor activity ; GO:0004867
			P11997	Lsp1γ	nutrient reservoir activity ; GO:0045735					Q9VAL7	Cnx99A	calcium ion binding ; GO:0005509
			Q7K1W4	Jheh3	serine hydrolase activity ; GO:0017171					B4ZJA2	Sfp65A	molecular_function ; GO:0003674
			Q9VKZ7	CG4972	-					Q9VIH3	Mtp	lipid binding ; GO:0008289
			Q9XZ53	Stt3B	dolichyl-diphosphooligosaccharide-protein glycotransferase activity ; GO:0004579					Q9V3A4	Catsup	zinc ion transmembrane transporter activity ; GO:0005385
			Q9VPQ2	shv	misfolded protein binding ; GO:0051787					P08120	Col4a1	extracellular matrix structural constituent ; GO:0005201
			Q9VYV3	prtp	protein disulfide isomerase activity ; GO:0003756					A1ZBJ2	Acadvl	oxidoreductase activity, acting on the CH-CH group of donors ; GO:0016627
			Q9W266	wdp	protein binding ; GO:0005515					Q9V496	apolpp	lipid transporter activity ; GO:0005319
			A0A0B4KFD1	LRP1	low-density lipoprotein particle receptor activity ; GO:0005041					Q9VVW7	CNPYb	protein folding chaperone ; GO:0044183
			Q7KW39	CG17896	oxidoreductase activity, acting on the aldehyde or oxo group of donors, NAD or NADP as acceptor ; GO:0016620					Q7JWF1	Etf-QO	electron-transferring-flavoprotein dehydrogenase activity ; GO:0004174
			Q9VK27	Edem2	unfolded protein binding ; GO:0051082					A1Z8T3	CG18343	-
			M9PBV2	NTPase	UDP phosphatase activity ; GO:0045134					P11997	Lsp1γ	nutrient reservoir activity ; GO:0045735
			Q9W3L4	CG2233	-					Q8SY53	Ostγ	dolichyl-diphosphooligosaccharide-protein glycotransferase activity ; GO:0004579
			Q04691	Fbp1	nutrient reservoir activity ; GO:0045735					Q9W2J4	Ugt49B1	UDP-glycosyltransferase activity ; GO:0008194
	detected only at AA0	16	Q9VW40	TORIP	ATPase regulator activity ; GO:0060590					Q9VQT7	CG16713	serine-type endopeptidase inhibitor activity ; GO:0004867
			Q8IN44	TotA	-					Q9VCL7	CG10177	ATP binding ; GO:0005524
			Q7JXB5	Pepck2	GTP binding ; GO:0005525					Q86BL2	NimC2	molecular_function ; GO:0003674
			Q9VAP8	α-Man-Ib	mannosyl-oligosaccharide 1,2-alpha-mannosidase activity ; GO:0004571					Q7K110	OstΔ	dolichyl-diphosphooligosaccharide-protein glycotransferase activity ; GO:0004579
			Q9W335	l(1)G0320	-					Q9W4Y3	trol	-
			Q9VQT7	CG16713	serine-type endopeptidase inhibitor activity ; GO:0004867					Q8MLT4	Gp150	-
			X2JDD7	Tig	integrin binding ; GO:0005178					Q7K1W4	Jheh3	serine hydrolase activity ; GO:0017171
			Q9V438	CaBP1	protein-disulfide reductase activity ; GO:0015035					Q7KN97	Pcb	metal ion binding ; GO:0046872
			Q7KN97	PCB	metal ion binding ; GO:0046872					Q9XZ53	Stt3B	dolichyl-diphosphooligosaccharide-protein glycotransferase activity ; GO:0004579
			Q8IGY1	Tm1	protein kinase binding ; GO:0019901					Q00174	LanA	extracellular matrix structural constituent ; GO:0005201
			Q9V3V2	Fkbp14	peptidyl-prolyl cis-trans isomerase activity ; GO:0003755					A8JQY2	CG12213	molecular_function ; GO:0003674
			Q9VJD6	CG18563	serine-type endopeptidase activity ; GO:0004252					Q9V3A6	Ero1L	protein-disulfide reductase activity ; GO:0015035
			Q8T9B6	boca	-					Q7KW39	CG17896	oxidoreductase activity, acting on the aldehyde or oxo group of donors, NAD or NADP as acceptor ; GO:0016620
			Q9VNA3	CG11999	misfolded protein binding ; GO:0051787					Q9VK27	Edem2	unfolded protein binding ; GO:0051082
			Q9VAI9	Obp99c	odorant binding ; GO:0005549					Q9NIV1	PEK	eukaryotic translation initiation factor 2alpha kinase activity ; GO:0004694
			P83103	Haspin	histone H3T3 kinase activity ; GO:0072354					M9PBV2	NTPase	UDP phosphatase activity ; GO:0045134
										Q8IPP8	CG31548	D-threo-aldose 1-dehydrogenase activity ; GO:0047834
										Q8IMR4	Yif1	-
										Q9VAI9	Obp99c	odorant binding ; GO:0005549
										Q9V9S0	Lamp1	-
										Q9W452	CG6067	peptidase activity ; GO:0008233
										Q7JX94	CG30503	phospholipase A2 activity ; GO:0004623
								detected only at AA6	16	A1ZA34	CG30091	serine-type endopeptidase activity ; GO:0004252
										M9PCL4	SelT	thioredoxin-disulfide reductase (NADPH) activity ; GO:0004791
										B6IDN2	Pal1	peptidylamidoglycolate lyase activity ; GO:0004598
										Q9VKJ6	CG6230	P-type ion transporter activity ; GO:0015662
										X2JDD7	Tig	integrin binding ; GO:0005178
										Q7K511	D2hgdh	FAD binding ; GO:0071949
										Q9VEG9	CG7655	-
										Q9VJD6	CG18563	serine-type endopeptidase activity ; GO:0004252
										A0A0B4KI27	Fer1HCH	ferrous iron binding ; GO:0008198
										Q9VMR6	Acsf2	medium-chain fatty acid-CoA ligase activity ; GO:0031956
										Q7JXF7	sel	protein folding chaperone ; GO:0044183
										Q9VA69	PH4αEFB	procollagen-proline 4-dioxygenase activity ; GO:0004656
										Q9VNA3	CG11999	misfolded protein binding ; GO:0051787
										Q04691	Fbp1	nutrient reservoir activity ; GO:0045735
										Q9VLW1	lectin-28C	carbohydrate binding ; GO:0030246
										Q9VXZ8	pdgy	long-chain fatty acid-CoA ligase activity ; GO:0004467
	Supporting Table 3. Detected proteins by the secretome analysis in the hemolymph and FB in each time point. This excel tab shows the data of FB sample of Gnmt-T2A-Gal4 >BirA*G3-myc-ER fly at 0 and 6 hr. Labeled proteins, which were two times higher in BirA*G3-ER than in TurboID and whose p-value were lower than 0.05, were listed.
