# Supplementary material for: Proximal labeling of the Golgi secretome reveals fat body–derived humoral factors in Drosophila disc regeneration
Source: J Biol Chem. 2026 May 27;302(7):113198. doi: 10.1016/j.jbc.2026.113198 (PMC13310645; doi:10.1016/j.jbc.2026.113198)
Supplement: Supporting Table S4 [file mmc4.xlsx]

## Sheet: AA0
																Abundance Ratio						Abundance Ratio P-value						Abundances (Grouped)				Abundance (Sample, n=3)												Found in Sample Group
	Protein name	Protein FDR Confidence: Combined	Accession	Description	Sum PEP Score	Coverage [%]	# Peptides	# PSMs	# Protein Unique Peptides	# Unique Peptides	# Protein Groups	# AAs	MW [kDa]	calc. pI	Score Sequest HT: A2 Sequest HT	BirAG3ER_vs_lacZ	Mgat2TbID_vs_lacZ	V5TbID_vs_lacZ	BirAG3ER_vs_V5TbID	Mgat2TbID_vs_V5TbID	Mgat2TbID_vs_BirAG3ER	Pvalue_BirAG3ER_vs_lacZ	Pvalue_Mgat2TbID_vs_lacZ	Pvalue_V5TbID_vs_lacZ	Pvalue_BirAG3ER_vs_V5TbID	Pvalue_Mgat2TbID_vs_V5TbID	Pvalue_Mgat2TbID_vs_BirAG3ER	Abundances (Grouped): Hemolymph, lacZ	Abundances (Grouped): Hemolymph, BirAG3ER	Abundances (Grouped): Hemolymph, Mgat2TbID	Abundances (Grouped): Hemolymph, V5TbID	Abundance: F1: Sample, Hemolymph, lacZ	Abundance: F5: Sample, Hemolymph, lacZ	Abundance: F9: Sample, Hemolymph, lacZ	Abundance: F2: Sample, Hemolymph, BirAG3ER	Abundance: F6: Sample, Hemolymph, BirAG3ER	Abundance: F10: Sample, Hemolymph, BirAG3ER	Abundance: F3: Sample, Hemolymph, Mgat2TbID	Abundance: F7: Sample, Hemolymph, Mgat2TbID	Abundance: F11: Sample, Hemolymph, Mgat2TbID	Abundance: F4: Sample, Hemolymph, V5TbID	Abundance: F8: Sample, Hemolymph, V5TbID	Abundance: F12: Sample, Hemolymph, V5TbID	Found in Sample Group: Hemolymph, lacZ	Found in Sample Group: Hemolymph, BirAG3ER	Found in Sample Group: Hemolymph, Mgat2TbID	Found in Sample Group: Hemolymph, V5TbID	Modifications
	Gbp2	High	Q7K533	GH14572p OS=Drosophila melanogaster GN=Gbp2 PE=1 SV=1	7.956	6	2	5	2	2	1	456	48.8	6.73	12.77	1.03	5.648	0.482	2.136	11.712	5.482					0.00364248		49	50.5	276.8	23.6	151797				156370		857297	957165	602151	117159	73200	51763.1	Peak Found	Peak Found	High	Peak Found
	teq	High	Q9VSU2	Tequila, isoform G OS=Drosophila melanogaster GN=teq PE=1 SV=4	442.97	34	58	503	0	6	1	2792	308.9	6.43	1604.53	1.791	2.359	1.112	1.61	2.121	1.317	0.00468307	0.000582512	0.726224	0.0180906	0.00176955	0.306008	63.9	114.4	150.7	71	9.15678e+07	9.40878e+07	1.01173e+08	1.54964e+08	1.69626e+08	1.68477e+08	2.37673e+08	2.21941e+08	1.55105e+08	1.21187e+08	9.68016e+07	1.04648e+08	Peak Found	High	High	Peak Found	Methylthio [C85; C95; C108; C116; C138; C152; C158; C168; C181; C235; C246; C284; C377; C401; C521; C535; C541; C551; C608; C622; C628; C638; C651; C659; C962; C972; C1394; C1408; C1414; C1424; C1437; C1474; C1494; C1504; C1517; C2254; C2267; C2321; C2331; C2338; C2345; C2351; C2358; C2364; C2371; C2375; C2406; C2419; C2529; C2661; C2707]
	teq	High	E1JI93	Tequila, isoform F OS=Drosophila melanogaster GN=teq PE=1 SV=2	389.519	36	53	444	1	1	1	2379	263.8	6.55	1402.37	14.535	23.71	2.21	6.577	10.729	1.631	0.00169165	0.000558001	0.533834	0.00382544	0.000994556	0.534205	9.6	140.2	228.8	21.3	44152.7		189358	1.13469e+06	1.32902e+06	1.33342e+06	2.59623e+06	2.16801e+06	1.70558e+06	106523	202074	204090	Peak Found	High	High	Peak Found	Methylthio [C85; C95; C108; C116; C138; C152; C158; C168; C181; C235; C246; C284; C377; C401; C521; C535; C541; C551; C608; C622; C628; C638; C651; C659; C962; C972; C1394; C1408; C1414; C1424; C1437; C1474; C1494; C1504; C1517; C1841; C1854; C1908; C1918; C1925; C1932; C1938; C1945; C1951; C1958; C1962; C1993; C2006; C2116; C2248; C2294]
	NimB2	High	Q7KTA1	HL01444p OS=Drosophila melanogaster GN=NimB2 PE=2 SV=1	66.747	38	12	75	12	12	1	421	45.7	7.72	187.4	47.794	100	0.549	87.051	100	2.502	0.000124165	3.83e-05	0.849221	6.43e-05	2.15e-05	0.486328	2.4	113.2	283.2	1.3	59444.9	509874	210933	1.00813e+07	1.29667e+07	1.00804e+07	2.65195e+07	2.52215e+07	1.6543e+07	181689	115809	95725.8	Peak Found	High	High	Peak Found	Methylthio [C135; C167; C168; C181; C185; C189; C214; C218; C222; C227; C249; C253; C257; C282; C286; C289; C294; C300; C302; C313; C317; C321; C326; C332; C334; C351; C355; C360; C366; C368]
	Adgf-D	High	Q9VFS1	Adenosine deaminase-related growth factor D OS=Drosophila melanogaster GN=Adgf-D PE=1 SV=3	19.899	11	4	16	4	4	1	502	58	8.25	39.81	2.32	8.467	0.193	12.004	43.819	3.65				2.21e-06	3.85e-07	0.000159049	33.4	77.4	282.7	6.5		318284		738271	894364	631920	2.76155e+06	2.69486e+06	2.26114e+06	61500	64176.2	50357.3	Peak Found	High	High	Peak Found
	CG33307	High	Q961T9	GH07914p OS=Drosophila melanogaster GN=BG:DS00941.11 PE=1 SV=1	76.775	54	13	60	13	13	1	170	19.5	5.22	161.34	0.624	100	0.102	6.137	100	100				0.00344791	1.34e-05	6.48e-05	3.9	2.4	393.2	0.4		242097		185880	122856		2.7026e+07	2.43051e+07	1.80346e+07		25612.1	23673.4	Peak Found	Peak Found	High	Peak Found
	nec	High	Q7JWX3	GH10112p OS=Drosophila melanogaster GN=nec PE=1 SV=1	18.787	19	5	10	5	5	1	476	53.7	7.36	16.87	25.903	8.087	1.474	17.574	5.487	0.312	0.000244825	0.00275813	0.665356	0.000302667	0.00520738	0.0618928	11	284.1	88.7	16.2	39934.6		97472	1.6161e+06	1.82101e+06	1.53807e+06	504545	1.02393e+06	356760	91960.9	138142	71918.5	Peak Found	High	Peak Found	Peak Found
	Tsf1	High	Q9VWV6	Transferrin 1, isoform A OS=Drosophila melanogaster GN=Tsf1 PE=1 SV=1	13.824	6	4	10	4	4	1	641	71.8	7.06	11.65	9.184	21.797	0.887	10.36	24.587	2.373				9.42e-06	2.01e-06	0.00598981	12.2	111.8	265.3	10.8			87841.5	806739	1.22e+06	778164	2357367	1.91468e+06	1.83765e+06	84738.8	67650.7	77874.2	Peak Found	High	High	Peak Found	Methylthio [C387]
	fon	High	Q9VIX7	Fondue, isoform B OS=Drosophila melanogaster GN=fon PE=1 SV=1	246.381	32	13	497	1	13	1	577	58	6.96	2293.67	28.736	79.821	17.663	1.627	4.519	2.778	1.51e-05	2.38e-06	0.00010857	0.108079	0.00178633	0.0531955	3.1	90.4	251	55.5	6.87728e+06	3.72635e+06	5.56811e+06	1.60006e+08	2.20651e+08	1.18813e+08	3.59247e+08	4.57613e+08	4.44452e+08	9.83469e+07	1.03943e+08	3.71158e+07	High	High	High	High
	CG31705	High	Q9VKG4	BcDNA.GH07269 OS=Drosophila melanogaster GN=BcDNA.GH07269 PE=1 SV=2	36.126	11	4	17	4	4	1	682	67.4	8.27	51.05	8.027	83.244	5.529	1.452	15.055	10.37				0.491809	0.000270514	0.000684494	4.1	32.8	340.5	22.6	50874.9			314936	784753	408377	4.2282e+06	7.83197e+06	4.23501e+06	263344	281309	368751	Peak Found	High	High	Peak Found
	PGRP-SD	High	Q9VS97	Peptidoglycan-recognition protein SD OS=Drosophila melanogaster GN=PGRP-SD PE=1 SV=1	8.836	22	3	7	3	3	1	186	20.1	5.82	16.04	6.353	52.795	0.685	9.279	77.118	8.311	0.00040687	3.48e-06	0.383146	0.000139124	2.24e-06	6.74e-05	6.6	41.8	347.2	4.5	78508.5	66009.1		378903	499304	457307	5.03852e+06	3.59289e+06	3.80062e+06	65669.1		36985.6	Peak Found	Peak Found	High	Peak Found
				Table S4_Candidate protein MS data. This excel tab shows the candidate protein data of Hemolymph proteomics of each abundance ratio at AA0 and AA6.

## Sheet: AA6
																Abundance Ratio						Abundance Ratio P-value						Abundances (Grouped)				Abundance (Sample, n=3)												Found in Sample Group
	Protein name	Protein FDR Confidence: Combined	Accession	Description	Sum PEP Score	Coverage [%]	# Peptides	# PSMs	# Protein Unique Peptides	# Unique Peptides	# Protein Groups	# AAs	MW [kDa]	calc. pI	Score Sequest HT: A2 Sequest HT	BirAG3ER_vs_lacZ	Mgat2TbID_vs_lacZ	V5TbID_vs_lacZ	BirAG3ER_vs_V5TbID	Mgat2TbID_vs_V5TbID	Mgat2TbID_vs_BirAG3ER	Pvalue_BirAG3ER_vs_lacZ	Pvalue_Mgat2TbID_vs_lacZ	Pvalue_V5TbID_vs_lacZ	Pvalue_BirAG3ER_vs_V5TbID	Pvalue_Mgat2TbID_vs_V5TbID	Pvalue_Mgat2TbID_vs_BirAG3ER	Abundances (Grouped): Hemolymph, lacZ	Abundances (Grouped): Hemolymph, BirAG3ER	Abundances (Grouped): Hemolymph, Mgat2TbID	Abundances (Grouped): Hemolymph, V5TbID	Abundance: F1: Sample, Hemolymph, lacZ	Abundance: F5: Sample, Hemolymph, lacZ	Abundance: F9: Sample, Hemolymph, lacZ	Abundance: F2: Sample, Hemolymph, BirAG3ER	Abundance: F6: Sample, Hemolymph, BirAG3ER	Abundance: F10: Sample, Hemolymph, BirAG3ER	Abundance: F3: Sample, Hemolymph, Mgat2TbID	Abundance: F7: Sample, Hemolymph, Mgat2TbID	Abundance: F11: Sample, Hemolymph, Mgat2TbID	Abundance: F4: Sample, Hemolymph, V5TbID	Abundance: F8: Sample, Hemolymph, V5TbID	Abundance: F12: Sample, Hemolymph, V5TbID	Found in Sample Group: Hemolymph, lacZ	Found in Sample Group: Hemolymph, BirAG3ER	Found in Sample Group: Hemolymph, Mgat2TbID	Found in Sample Group: Hemolymph, V5TbID	Modifications
	CG33307	High	Q961T9	GH07914p OS=Drosophila melanogaster GN=BG:DS00941.11 PE=1 SV=1	54.459	46	9	50	9	9	1	170	19.5	5.22	136.39	11.989	100	1.835	6.533	100	73.618	0.169744	0.0318805	0.980505	0.264871	0.0454753	0.290673	0.4	5.3	393.4	0.8		21669.6	23609.3	271178	209290	1.61092e+07	1.95053e+07	2.04325e+07		17845.5	96541.3		Peak Found	High	High	Peak Found
	CG13506	Low	Q9W259	FI23916p1 OS=Drosophila melanogaster GN=CG13506-RA PE=1 SV=2	1.204	5	1	1	1	1	1	503	57	5.33	2.45	2.282	3.693	1.616	1.413	2.286	1.618	0.00224166	0.000158129	0.12671	0.0601661	0.00196069	0.107412	46.6	106.3	172	75.2	584172	506560	702520	1.27622e+06	1.33324e+06	1.97292e+06	2157607	1.95996e+06	2.96672e+06	943813	1.04973e+06	739665	Peak Found	High	Peak Found	Peak Found
	Fer1HCH	High	Q7KRU8	Ferritin OS=Drosophila melanogaster GN=Fer1HCH PE=1 SV=1	34.655	34	5	34	0	5	1	205	23.1	5.87	67.1	30.837	60.907	0.49	62.922	100	1.975				0.0110236	0.00982041	0.999341	4.3	132.3	261.3	2.1		123327		3.8031e+06	3.77365e+06	8.05944e+06	7.92252e+06	7.5115e+06	2.55935e+06	60441.2	583011	38772.2	Peak Found	High	High	High	Methylthio [C23]
	vkg	High	Q9VMV5	Viking, isoform A OS=Drosophila melanogaster GN=vkg PE=1 SV=1	40.033	5	7	26	7	7	1	1940	193.7	6.43	77.86	3.824	3.015	0.773	4.948	3.902	0.789	0.0108663	0.00944516	0.99754	0.0138688	0.0120261	0.999509	46.5	177.6	140	35.9	2.16789e+06	810332	1.76415e+06	6.74522e+06	7.50711e+06	3.8214e+06	5.31885e+06	4.72709e+06	8.53426e+06	1.36316e+06	2.25685e+06	1203015	Peak Found	High	High	Peak Found
	Fer2LCH	High	A0A0B4KHF0	Ferritin OS=Drosophila melanogaster GN=Fer2LCH PE=1 SV=1	74.059	62	11	109	0	11	1	236	26.2	6.52	363.4	100	100	6.952	31.988	83.521	2.611				0.0215701	0.0142735	0.976974	0.5	109.7	286.4	3.4			39040.4	8.68169e+06	8.44701e+06	1.82714e+07	2.27007e+07	2.26684e+07	6.73379e+06	271408	1.91524e+06	105658	Peak Found	High	High	High
	Paics	High	Q9I7S8	Multifunctional protein ADE2 OS=Drosophila melanogaster GN=ade5 PE=2 SV=2	16.816	16	6	12	0	6	1	429	47.3	8.07	13.61	100	100	100	1.919	2.706	1.411				0.0800406	0.0370298	0.813234		136.4	192.5	71.1				2.56198e+06	2.27409e+06	4160453	4.55505e+06	3.61384e+06	2555401	1.33538e+06	2.03533e+06	825339	Not Found	Peak Found	Peak Found	High	Methylthio [C36]
	f-cup	Medium	A0A0B4KG03	Flyers-cup, isoform F OS=Drosophila melanogaster GN=f-cup PE=4 SV=1	2.014	1	1	5	0	1	1	802	91.1	6.37	3.25	8.427	14.089	1.328	6.346	10.611	1.672	0.00200745	0.00091237	0.883029	0.00472767	0.00201608	0.884554	16.1	135.7	226.8	21.4	2.49714e+06	1.64717e+06	2.09027e+06	16356179	17614532	23872770	29449998	29467538	18513222	2.7755e+06	6437467	1129045	High	High	Peak Found	High
	Cep290	High	Q9W0M1	Cep290, isoform A OS=Drosophila melanogaster GN=cep290 PE=4 SV=2	3.475	1	1	37	1	1	1	1978	227.8	5.54	79.98	4.196	5.057	2.03	2.067	2.491	1.205	0.000970832	0.000266745	0.0141602	0.188392	0.0300457	0.580766	32.6	136.6	164.7	66.1	4.53501e+06	3.14941e+06	5.31801e+06	1.90284e+07	21027585	1.6951e+07	2.29322e+07	19801595	3.76557e+07	8.85684e+06	1.69942e+07	9.20477e+06	High	High	High	High
	CG4408	High	Q9VCM8	CG4408, isoform A OS=Drosophila melanogaster GN=CG4408 PE=1 SV=2	24.7	16	5	22	0	5	1	479	54.4	6.33	61.5	10.21	9.134	0.622	16.42	14.69	0.895	0.00189948	0.00225127	0.427724	0.000792852	0.00090888	0.997884	19.1	194.8	174.3	11.9	392785	256806	251604	2.77556e+06	2621981	1.86758e+06	2.34572e+06	1.82214e+06	2.66181e+06		312480	81598.2	Peak Found	High	High	Peak Found
	Cys	High	P23779	Cystatin-like protein OS=Drosophila melanogaster GN=Cys PE=2 SV=2	41.157	50	4	31	4	4	1	126	13.4	4.75	139.52	100	100	100	15.303	100	8.601				0.0522534	0.0273802	0.774633		41.4	355.9	2.7				1.10879e+06	1.01659e+06	1.16615e+07	9.67044e+06	9.53698e+06	1.08841e+06	86174.4	60923.1		Not Found	High	High	Peak Found	Methylthio [C115]
	CG3246	High	Q9VQR0	CG3246 OS=Drosophila melanogaster GN=CG3246-RA PE=1 SV=1	12.238	14	3	6	3	3	1	445	49.2	6.9	14.03	4.17	3.808	0.936	4.457	4.07	0.913	0.00255576	0.00403806	0.525504	0.000560247	0.000830417	0.978892	40.3	168.3	153.6	37.8	366315	303878	296710	1.26717e+06	1.62351e+06	886440	1.20252e+06	1.15718e+06	987912	318548	284333	130032	Peak Found	High	High	Peak Found
