# Supplementary material for: Proximal labeling of the Golgi secretome reveals fat body–derived humoral factors in Drosophila disc regeneration
Source: J Biol Chem. 2026 May 27;302(7):113198. doi: 10.1016/j.jbc.2026.113198 (PMC13310645; doi:10.1016/j.jbc.2026.113198)
Supplement: Supporting Table S7 [file mmc7.xlsx]

## Sheet:  LC settings
LC settings: Gradient settings for the LC analysis.
Time	Duration	% acetonitrile	Flow rate (nL･min-1)
0	0	0	300
5	5	10	300
60	55	40	300
62	2	95	300
80	18	95	300
Table S7_LC-MS and Proteome Discoverer2.2 settings

## Sheet: MS MS settings
MS/MS settings: Settings used for the MS/MS analysis.
Method parameter		Value
Polarity		Positive
Full MS	Microscans	1
	Resolution	70 000
	Automatic gain control (AGC) target	3.00 E + 06
	Maximum ion time	60 ms
	Scan range	400-1500 m/z
dd-MS2	Microscans	1
	Resolution	17 500
	AGC target	1.00 E + 5
	Maximum ion time	60 ms
	Loop count	10
	Isolation window	3.0 m/z
	Fixed first mass	-
	Normalized collision energy	28
dd settings	Intensity threshold	8.30 E + 03
	Charge exclusion	Unassigned, 1, 5-8, >8
	Peptide match	Preferred
	Exclude isotopes	On
	Dynamic exclusion	6.0 s
Table S7_LC-MS and Proteome Discoverer2.2 settings

## Sheet: Proteome Discoverer 2.2 setting
Proteome Discoverer 2.2 settings: Major Proteome Discoverer 2.2 settings for the processing workflow of proteomics analysis.
Name of Node	Name of Parameter	Template	This analysis
Spectrum Files RC	Protein Database	None	Drosophila_melanogaster_uniprot-proteome_UP000000803.fasta
	1	Carbamidomethyl / +57.021 Da (C)	Methylthio / +45.988 Da (C)
	Static Modification
Sequest HT	Protein Database	None	Drosophila_melanogaster_uniprot-proteome_UP000000803.fasta
	Fragment Mass Tolerance	0.6 Da	0.02 Da
	2	None	GG / +114.043 Da (K)
	Dynamic Modification
	1	Carbamidomethyl / +57.021 Da (C)	Methylthio / +45.988 Da (C)
	Static Modification
Proteome Discoverer 2.2 settings: Major Proteome Discoverer 2.2 settings for the consensus workflow of proteomics analysis.
Name of Node	Name of Parameter	Template	This analysis
MSF Files	Merge Mode	Globally by Search Engine Type	Do Not Merge
Precursor Ions Quantifier	Normalization Mode	Total Peptide Amount	None
	Ratio Calculation	Pairwise Ratio Based	Summed Abundance Based
	Hypothesis Test	ANOVA (Background Based)	ANOVA (Individual Proteins)
Table S7_LC-MS and Proteome Discoverer2.2 settings
